# Supplementary material for: The MBD7 complex promotes expression of methylated transgenes without significantly altering their methylation status
Source: eLife. 2017 Apr 28;6:e19893. doi: 10.7554/eLife.19893 (PMC5462541; doi:10.7554/eLife.19893)
Supplement: Source code 1. — DOI: http://dx.doi.org/10.7554/eLife.19893.021 [file elife-19893-code1.pl]

#!/usr/bin/perl
# Copyright (c)  2012-
# Program:                      trim_adaptor
# Author:                       Gaolei <highlei@gmail.com or leigao@ucr.edu>
# Program Date:         2012.12.06
# Modifier:                     Gaolei <highlei@gmail.com or leigao@ucr.edu>
# Last Modified:        2013.08.07
# Description:  remove adaptor from reads
#**************************
# Version: 1.1  map the whole adaptor seq
#**************************
# e-mail:highlei@gmail.com

my $version="1.1";
print STDERR ("\n==========================| $0  start |=================================\n");

my $start = time();
my $Time_Start = sub_format_datetime(localtime(time()));
print STDERR "Now = $Time_Start\n\n";


use Getopt::Std;
getopts("hi:o:a:l:m:s:");
my $indir       = $opt_i;
my $outdir      = (defined $opt_o) ? $opt_o : "./";
my $adaptor     = (defined $opt_a) ? $opt_a : "TGGAATTCTCGGG";
my $length      = (defined $opt_l) ? $opt_l : 9;
my $min_len     = (defined $opt_m) ? $opt_m : 18;
my $slide       = (defined $opt_s) ? $opt_s : -1;
# $adaptor_3 = "TGGAATTCTCGGG";#"CACTCGGGCACCAAGGT";"CTGTAGGCACCATCAAT"; #"UCGUAUGCCGUCUUCUGCUUGidT";
# $adaptor_3 = "CACTCGGGCACCAAGGT";#"CTGTAGGCACCATCAAT"; #"UCGUAUGCCGUCUUCUGCUUGidT";

if ($opt_h || $indir eq "") {# || ($from eq "" xor $to eq "")){
        usage();
}
use FileHandle;
use strict;

my ($i,$j,$k,$m,$n,$k1,$k2,$k3,$k4,$file,$line,$count,$flag,$block,$a,$b,$end);
my (@buf,@tmp,@array,@adapt);
my $in="";
my $out="";
my ($x1);
my $adaptor_1st = substr($adaptor, 0, $length);


#===========================================================================================================
#====================                  main
#===========================================================================================================
if ($slide==-1) {
	print STDERR "adaptor: $adaptor\tfirst_$length: $adaptor_1st\n\n";
	opendir(FDIR, $indir) || die("Can not open dir: $indir\n");
	$k1 = 0;	$k2 = 0;	$k3= 0;	$k4 = 0;
	while ($file=readdir(FDIR)) {
		if ($file!~/^\.+$/) {
			$in=$indir."/$file";
			@buf=split(/\./,$file); $buf[-1]="ge$length.". $buf[-1];
			$j=join(".",@buf);$out=$outdir."/$j";
			print STDERR "\t$in\t$out\n";
			open(IN, $in) || die("Can not open file: $in\n");
			open(OUT, ">$out") || die("Can not open file: $out\n");
			$k1 = 0;	$k2 = 0;	$k3= 0;	$k4 = 0;
			while (<IN>) {
				$_=~s/[\s|\t|\r|\n]+$//g;
				if ($_=~/^>/) {
					$i = $_." trim_$length"."nt";	$k1++;
				} elsif ($_=~/^(\w+)$adaptor_1st/) {
					$m = index($_,$adaptor_1st,0);
					if ($m >= $min_len) {
						print OUT "$i\n",substr($_,0,$m),"\n";	$k2++;
					} else {
						$k3++;
					}
				} else {
					$k4++;
				}
			}
			close(OUT);
			close(IN);
			print STDERR "Total: $k1\t<$min_len: $k3\tno_adaptor: $k4\tGood: $k2\n\n";
		}
	}
	closedir(FDIR);
} else {
	$k3 = 0; $k2 = length($adaptor)-9;
	for ($k1 = 0; $k1 <= $k2 ;$k1+=$slide) {
		$adapt[$k3] = substr($adaptor, $k1, $length);
		print STDERR "$k3 adaptor: $adaptor\t$k1\_$length: $adapt[$k3]\n"; $k3++;
	}
	print STDERR "\n";
#	my $adaptor_1st = substr($adaptor, 0, $length);
#	print STDERR "adaptor: $adaptor\tfirst_$length: $adaptor_1st\n\n";

	opendir(FDIR, $indir) || die("Can not open dir: $indir\n");
	$k1 = 0;	$k2 = 0;	$k3= 0;	$k4 = 0;
	while ($file=readdir(FDIR)) {
		if ($file!~/^\.+$/) {
			$in=$indir."/$file";
			@buf=split(/\./,$file); $buf[-1]="ge$length.". $buf[-1];
			$j=join(".",@buf);$out=$outdir."/$j";
			print STDERR "\t$in\t$out\n";
			open(IN, $in) || die("Can not open file: $in\n");
			open(OUT, ">$out") || die("Can not open file: $out\n");
			$k1 = 0;	$k2 = 0;	$k3= 0;	$k4 = 0;
			while (<IN>) {
				$_=~s/[\s|\t|\r|\n]+$//g;
				if ($_=~/^>/) {
					$i = $_." trim_$length"."nt";	$k1++;
					next;
				}
				for ($x1 = 0; $x1 < @adapt ;$x1++) {
					if ($_=~/^(\w+)$adapt[$x1]/) {
						$m = index($_,$adapt[$x1],0);
						if ($m >= $min_len) {
							print OUT "$i\_$x1\_$adapt[$x1]\n",substr($_,0,$m),"\n";	$k2++;
						} else {
							$k3++;
						}
						last;
					}
				}
				if ($x1 == @adapt) {
					print OUT "$i\n",$_,"\n";
					$k4++;
				}
			}
			close(OUT);
			close(IN);
			print STDERR "Total: $k1\t<$min_len: $k3\tno_adaptor: $k4\tGood: $k2\n\n";
		}
	}
	closedir(FDIR);
}

sub_end_program();


#############################################################################################################
####################################                                         ################################
####################################              "main end"                 ################################
####################################                                         ################################
#############################################################################################################
sub usage
{
	print "Program :\t$0\n";
	print "Version :\t$version\n";
	print "Author  :\tLei Gao, UC,Riverside\n";
	print "Contact :\tLei Gao <highlei\@gmail.com>\n";
	print "\nUsage:	$0 [options]\n";
	print "\t-i	<str>	input dir include file(s).";
	print " eg: before/\n";
	print "\t-o	<str>	output dir include outfile.";
	print " eg: after\n";
	print "\t-a	<str>	input adaptor.";
	print " [$adaptor]\n";
	print "\t-l	<int>	the trim lenght of adaptor.";
	print " [$length]\n";
	print "\t-m	<int>	the minimum length for output.";
	print " [$min_len]\n";
	print "\n\t-h	display this help\n";
#	print "		Note: please add quotation mark, if you input parameter in command line!\n";
	print "\nExample:\n";
	print "$0 -i before/ -o after/ -a $adaptor -l $length -m $min_len\n";
	print ("==========================| $0  end   |=================================\n\n");

    exit(0);
}
############################################################################################################
######################                  sub_format_datetime
############################################################################################################

sub sub_format_datetime #
{
    my ($sec, $min, $hour, $day, $mon, $year, $wday, $yday, $isdst) = @_;
    sprintf("%4d-%02d-%02d %02d:%02d:%02d", $year+1900, $mon+1, $day, $hour, $min, $sec);
}

############################################################################################################
######################                  sub_end_program
############################################################################################################
sub sub_end_program
{
	print STDERR ("\n............................................................\n");
	my $Time_End = sub_format_datetime(localtime(time()));
	print STDERR "Running from [$Time_Start] to [$Time_End]\n";
	$end = time();
	printf STDERR ("Total execute time : %.2f s\n",$end-$start);
	print STDERR ("==========================| $0  end  |==================================\n\n");
	exit(0);

}
